# Supplementary material for: dRNA-Seq Reveals Genomewide TSSs and Noncoding RNAs of Plant Beneficial Rhizobacterium Bacillus amyloliquefaciens FZB42
Source: PLoS One. 2015 Nov 5;10(11):e0142002. doi: 10.1371/journal.pone.0142002 (PMC4634765; doi:10.1371/journal.pone.0142002)
Supplement: S4 Table — (XLSX) [file pone.0142002.s015.xlsx]

## Sheet: S4
S4 Table: Primary TSSs unique to one growth condition.
Locus_tag	Postion	Strand	Condition	UTR length	Product
RBAM_012430	1215201	-	1CM#6hr	113	hypothetical protein
RBAM_018920	2014293	-	RE#6hr	27	hypothetical protein
RBAM_031650	3285862	-	SE#6hr	175	hypothetical protein
RBAM_016850	1691391	+	SE#9hr	31	(dimethylallyl) adenosine tRNA methylthiotransferase
RBAM_019130	2034543	-	SE#9hr	99	2-oxoglutarate dehydrogenase E1
RBAM_018360	1924990	-	SE#9hr	111	acetyl-CoA carboxylase biotin carboxyl carrier protein subunit
RBAM_022990	2429981	-	SE#9hr	235	ComGG
RBAM_016770	1681539	+	SE#9hr	265	competence damage-inducible protein A
RBAM_010070	983842	+	SE#9hr	31	coproporphyrinogen III oxidase
RBAM_034310	3540657	-	SE#9hr	153	CTP synthetase
RBAM_015410	1545676	+	SE#9hr	83	CysP
RBAM_002030	178129	-	SE#9hr	14	GlcP1
RBAM_010560	1038312	-	SE#9hr	213	HemAT
RBAM_003630	341464	-	SE#9hr	32	HxlA
RBAM_000830	81289	+	SE#9hr	142	hypothetical protein
RBAM_002640	237239	-	SE#9hr	257	hypothetical protein
RBAM_003210	292642	+	SE#9hr	187	hypothetical protein
RBAM_003310	305762	+	SE#9hr	61	hypothetical protein
RBAM_003470	321263	+	SE#9hr	26	hypothetical protein
RBAM_003980	397989	-	SE#9hr	236	hypothetical protein
RBAM_005290	510638	+	SE#9hr	39	hypothetical protein
RBAM_005450	524628	+	SE#9hr	87	hypothetical protein
RBAM_005630	542290	-	SE#9hr	23	hypothetical protein
RBAM_006000	577497	+	SE#9hr	38	hypothetical protein
RBAM_006060	583361	+	SE#9hr	165	hypothetical protein
RBAM_006520	625384	+	SE#9hr	38	hypothetical protein
RBAM_007770	767997	+	SE#9hr	128	hypothetical protein
RBAM_007860	777805	-	SE#9hr	143	hypothetical protein
RBAM_009390	917065	-	SE#9hr	11	hypothetical protein
RBAM_010980	1076994	+	SE#9hr	53	hypothetical protein
RBAM_011040	1082740	+	SE#9hr	99	hypothetical protein
RBAM_012790	1242397	+	SE#9hr	133	hypothetical protein
RBAM_013740	1336772	-	SE#9hr	34	hypothetical protein
RBAM_016710	1676850	+	SE#9hr	38	hypothetical protein
RBAM_018980	2020047	-	SE#9hr	61	hypothetical protein
RBAM_019390	2058640	+	SE#9hr	20	hypothetical protein
RBAM_019530	2067744	-	SE#9hr	275	hypothetical protein
RBAM_019830	2092596	+	SE#9hr	248	hypothetical protein
RBAM_020430	2144792	-	SE#9hr	34	hypothetical protein
RBAM_022130	2350457	+	SE#9hr	26	hypothetical protein
RBAM_023300	2451097	+	SE#9hr	146	hypothetical protein
RBAM_025040	2623199	-	SE#9hr	132	hypothetical protein
RBAM_025970	2721047	-	SE#9hr	117	hypothetical protein
RBAM_028580	2975942	+	SE#9hr	99	hypothetical protein
RBAM_029140	3040634	-	SE#9hr	271	hypothetical protein
RBAM_029530	3075301	-	SE#9hr	102	hypothetical protein
RBAM_030230	3139033	-	SE#9hr	148	hypothetical protein
RBAM_030610	3178127	-	SE#9hr	272	hypothetical protein
RBAM_031130	3224425	+	SE#9hr	42	hypothetical protein
RBAM_031520	3271364	+	SE#9hr	16	hypothetical protein
RBAM_032590	3376305	-	SE#9hr	42	hypothetical protein
RBAM_034110	3522395	-	SE#9hr	58	hypothetical protein
RBAM_034180	3526401	+	SE#9hr	202	hypothetical protein
RBAM_034830	3589881	-	SE#9hr	47	hypothetical protein
RBAM_035470	3652629	-	SE#9hr	209	hypothetical protein
RBAM_035970	3700207	-	SE#9hr	23	hypothetical protein
RBAM_036370	3741665	+	SE#9hr	221	hypothetical protein
RBAM_036610	3768003	-	SE#9hr	226	hypothetical protein
RBAM_037130	3823504	-	SE#9hr	26	hypothetical protein
RBAM_037870	3889874	+	SE#9hr	6	hypothetical protein
RBAM_038020	3906260	-	SE#9hr	78	hypothetical protein
RBAM_026170	2743829	-	SE#9hr	165	isocitrate dehydrogenase
RBAM_029100	3038518	-	SE#9hr	65	leucyl aminopeptidase
RBAM_032790	3398279	-	SE#9hr	24	LytA
RBAM_027470	2885971	-	SE#9hr	44	NrsA
RBAM_031050	3218336	-	SE#9hr	70	opuBA
RBAM_000810	79673	+	SE#9hr	50	pantothenate kinase
RBAM_021060	2203097	-	SE#9hr	25	pseudo
RBAM_033610	3479226	-	SE#9hr	56	rod shape-determining protein Mbl
RBAM_012670	1228480	-	SE#9hr	54	SpoIISB
RBAM_005370	518725	+	SE#9hr	69	transcriptional regulator
RBAM_005130	501679	+	SE#9hr	46	tRNA-Ser
RBAM_027850	2920938	-	SE#9hr	46	tRNA-Ser
RBAM_034050	3517592	-	SE#9hr	119	uracil phosphoribosyltransferase
RBAM_011080	1088972	-	RS#9hr	37	hypothetical protein
RBAM_011280	1106035	+	RS#9hr	33	hypothetical protein
RBAM_018300	1919111	+	RS#9hr	274	hypothetical protein
RBAM_024380	2559111	-	RS#9hr	30	hypothetical protein
RBAM_028880	3005757	-	RS#9hr	155	hypothetical protein
RBAM_031480	3267564	-	RS#9hr	242	hypothetical protein
