# Supplementary material for: dRNA-Seq Reveals Genomewide TSSs and Noncoding RNAs of Plant Beneficial Rhizobacterium Bacillus amyloliquefaciens FZB42
Source: PLoS One. 2015 Nov 5;10(11):e0142002. doi: 10.1371/journal.pone.0142002 (PMC4634765; doi:10.1371/journal.pone.0142002)
Supplement: S5 Table — (XLSX) [file pone.0142002.s016.xlsx]

## Sheet: S5
S5 Table: Leaderless mRNAs detected in B. amyloliquefaciens.
Locus_tag	TSS position	Strand	Product	TSS type
RBAM_000490	49312	+	hypothetical protein	primary
RBAM_004130	410815	-	hypothetical protein	primary
RBAM_006850	661008	+	phosphoribosylaminoimidazole carboxylase ATPase subunit	primary
RBAM_009750	956156	-	hypothetical protein	primary
RBAM_009910	970045	-	PksA	primary
RBAM_010550	1036683	-	hypothetical protein	primary
RBAM_011800	1152662	+	hypothetical protein	primary
RBAM_012090	1177367	+	hypothetical protein	primary
RBAM_013650	1326037	+	GlcT	primary
RBAM_018080	1861418	+	hypothetical protein	primary
RBAM_018560	1979140	-	hypothetical protein	primary
RBAM_018600	1981776	-	hypothetical protein	primary
RBAM_018650	1991061	-	ProH	primary
RBAM_019550	2069413	-	hypothetical protein	primary
RBAM_020310	2135012	-	hypothetical protein	primary
RBAM_022400	2378610	-	hypothetical protein	primary
RBAM_022930	2426030	+	SinR	primary
RBAM_023150	2439629	+	hypothetical protein	primary
RBAM_023720	2490132	-	hypothetical protein	primary
RBAM_036740	3780567	+	hypothetical protein	primary
RBAM_036920	3800814	-	hypothetical protein	primary
RBAM_037160	3826170	-	hypothetical protein	primary
RBAM_037260	3835481	+	hypothetical protein	primary
RBAM_037870	3889874	+	hypothetical protein	primary
RBAM_028420	2962200	-	hypothetical protein	secondary
RBAM_000260	29429	+	hypothetical protein	secondary
RBAM_036060	3711959	-	hypothetical protein	secondary
RBAM_029330	3055558	+	hypothetical protein	secondary
