# Supplementary material for: dRNA-Seq Reveals Genomewide TSSs and Noncoding RNAs of Plant Beneficial Rhizobacterium Bacillus amyloliquefaciens FZB42
Source: PLoS One. 2015 Nov 5;10(11):e0142002. doi: 10.1371/journal.pone.0142002 (PMC4634765; doi:10.1371/journal.pone.0142002)
Supplement: S6 Table — (XLSX) [file pone.0142002.s017.xlsx]

## Sheet: S6
S6 Table: Secondary TSSs unique to middle stationary phase (SE#9h and RS#9h).
Locus_tag	Position	Strand	Condition	UTR length	Product
RBAM_020580	2160106	-	SE#9hr	89	3-methyl-2-oxobutanoate hydroxymethyltransferase
RBAM_015180	1522128	+	SE#9hr	203	acetylornithine deacetylase
RBAM_026380	2767320	-	SE#9hr	198	argininosuccinate synthase
RBAM_024860	2608126	-	SE#9hr	131	BofC
RBAM_020080	2114038	-	SE#9hr	68	DegR
RBAM_032650	3381772	-	SE#9hr	30	DegS
RBAM_002660	239581	+	SE#9hr	121	hypothetical protein
RBAM_004720	468501	+	SE#9hr	35	hypothetical protein
RBAM_005410	522811	-	SE#9hr	62	hypothetical protein
RBAM_005490	528110	+	SE#9hr	100	hypothetical protein
RBAM_005670	544889	+	SE#9hr	68	hypothetical protein
RBAM_006250	601731	-	SE#9hr	209	hypothetical protein
RBAM_006400	616137	-	SE#9hr	105	hypothetical protein
RBAM_008040	796428	+	SE#9hr	99	hypothetical protein
RBAM_008180	809827	-	SE#9hr	44	hypothetical protein
RBAM_008300	819744	+	SE#9hr	246	hypothetical protein
RBAM_008670	858867	+	SE#9hr	246	hypothetical protein
RBAM_010430	1024369	-	SE#9hr	122	hypothetical protein
RBAM_011280	1106033	+	SE#9hr	35	hypothetical protein
RBAM_013560	1317558	+	SE#9hr	20	hypothetical protein
RBAM_016560	1658703	+	SE#9hr	210	hypothetical protein
RBAM_017290	1793585	+	SE#9hr	272	hypothetical protein
RBAM_018760	2001684	-	SE#9hr	99	hypothetical protein
RBAM_019650	2077783	+	SE#9hr	267	hypothetical protein
RBAM_022770	2411815	-	SE#9hr	28	hypothetical protein
RBAM_023450	2465297	-	SE#9hr	163	hypothetical protein
RBAM_026610	2791470	-	SE#9hr	107	hypothetical protein
RBAM_026950	2821838	-	SE#9hr	97	hypothetical protein
RBAM_027610	2901366	+	SE#9hr	191	hypothetical protein
RBAM_027750	2911563	-	SE#9hr	81	hypothetical protein
RBAM_028880	3005760	-	SE#9hr	158	hypothetical protein
RBAM_028980	3018912	+	SE#9hr	133	hypothetical protein
RBAM_029270	3051179	-	SE#9hr	60	hypothetical protein
RBAM_031480	3267562	-	SE#9hr	240	hypothetical protein
RBAM_033190	3442745	+	SE#9hr	247	hypothetical protein
RBAM_033550	3473626	+	SE#9hr	128	hypothetical protein
RBAM_034100	3521296	-	SE#9hr	68	hypothetical protein
RBAM_034340	3543661	+	SE#9hr	86	hypothetical protein
RBAM_035200	3627191	-	SE#9hr	202	hypothetical protein
RBAM_037780	3883642	-	SE#9hr	28	hypothetical protein
RBAM_025260	2647445	-	SE#9hr	119	LonA
RBAM_004660	466400	-	SE#9hr	144	manganese transport protein MntH
RBAM_003220	294341	+	SE#9hr	73	OpuAA
RBAM_033860	3500927	-	SE#9hr	98	RapB
RBAM_033580	3474985	+	SE#9hr	299	RapD
RBAM_001340	129844	+	SE#9hr	203	ribosomal protein L7Ae-like
RBAM_037650	3871343	+	SE#9hr	98	SacB
RBAM_022550	2392883	-	SE#9hr	205	Spo0A
RBAM_022560	2394487	-	SE#9hr	248	SpoIVB
RBAM_013240	1286585	-	SE#9hr	126	SspD
RBAM_008990	881995	+	SE#9hr	52	tRNA-Gln
RBAM_002210	197922	+	SE#9hr	141	tRNA-Glu
RBAM_027890	2921288	-	SE#9hr	58	tRNA-His
RBAM_001010	96545	+	SE#9hr	8	tRNA-Leu
RBAM_009030	882528	+	SE#9hr	137	tRNA-Leu
RBAM_008950	881639	+	SE#9hr	41	tRNA-Thr
RBAM_033830	3498690	-	SE#9hr	209	urease subunit gamma
RBAM_020260	2130054	-	SE#9hr	77	xanthine phosphoribosyltransferase
RBAM_020260	2130183	-	SE#9hr	206	xanthine phosphoribosyltransferase
RBAM_026810	2807616	+	RS#9hr	38	AcuA
RBAM_034040	3516671	-	RS#9hr	246	AtpI
RBAM_010070	983591	+	RS#9hr	282	coproporphyrinogen III oxidase
RBAM_025550	2676601	-	RS#9hr	294	excinuclease ABC subunit C
RBAM_003470	321265	+	RS#9hr	24	hypothetical protein
RBAM_006520	625398	+	RS#9hr	24	hypothetical protein
RBAM_007520	738756	+	RS#9hr	204	hypothetical protein
RBAM_010060	982777	+	RS#9hr	117	hypothetical protein
RBAM_013720	1334879	+	RS#9hr	50	hypothetical protein
RBAM_017420	1809837	-	RS#9hr	24	hypothetical protein
RBAM_018880	2010974	+	RS#9hr	21	hypothetical protein
RBAM_019390	2058637	+	RS#9hr	23	hypothetical protein
RBAM_020150	2117660	-	RS#9hr	153	hypothetical protein
RBAM_020370	2142202	-	RS#9hr	132	hypothetical protein
RBAM_021630	2252962	-	RS#9hr	189	hypothetical protein
RBAM_024030	2521507	-	RS#9hr	115	hypothetical protein
RBAM_026900	2815723	-	RS#9hr	216	hypothetical protein
RBAM_028390	2959845	-	RS#9hr	154	hypothetical protein
RBAM_031890	3305875	-	RS#9hr	11	hypothetical protein
RBAM_033760	3491936	-	RS#9hr	32	hypothetical protein
RBAM_035310	3635831	-	RS#9hr	19	hypothetical protein
RBAM_000850	83306	+	RS#9hr	182	PabB
RBAM_032450	3366404	-	RS#9hr	46	preprotein translocase subunit SecA
RBAM_015680	1573111	+	RS#9hr	210	SdaAB
RBAM_013850	1348592	+	RS#9hr	15	short chain dehydrogenase
RBAM_016500	1651579	+	RS#9hr	284	tRNA pseudouridine synthase B
RBAM_002210	198063	+	RS#9hr	0	tRNA-Glu
RBAM_011420	1120202	-	RS#9hr	292	tryptophanyl-tRNA synthetase
