# Supplementary material for: dRNA-Seq Reveals Genomewide TSSs and Noncoding RNAs of Plant Beneficial Rhizobacterium Bacillus amyloliquefaciens FZB42
Source: PLoS One. 2015 Nov 5;10(11):e0142002. doi: 10.1371/journal.pone.0142002 (PMC4634765; doi:10.1371/journal.pone.0142002)
Supplement: S9 Table — (XLSX) [file pone.0142002.s020.xlsx]

## Sheet: S9
S9 Table: RNAs antisense to the middle region of a gene
	*: a predicted gene between RBAM_012230 and yjfB
Name	Antisense gene	Orientation	Sequence(5'-->3')	Length
bar100	yndL	<	gcttcagcctttgaagcgaacggcagaacagggtgactttggacggtttcttctgctctgcctctttgccagctgctttacagtctactcttct	94
bar101	yttP	>	AGATGTGCGCAACATTTACATCAGCTGACTTTGCGATTTCACGGACGGACGTGCCGGAATAACCTTTTTGGTTAAACAGCTGGACAGCGGCGTTAATAATTTTGTCTTTGGT	112
bar102	ywnE	<	aaccaagagccaagcccatgaagcgctggcatcgcgtctttctttgaaaatcatgatgacggccaaaagtatatttaaaacgaaaaaaaatccg	94
bar103	slr	<	aacgcttccgttctaaaaatgatctgacttcctgaacggacaagccgagttctttggcttcctgcatcagagctttccattcctcaatgttggattcagtcagttttctgtt	112
bar104	unknown*	>	GCCGTGGATAGTATGGATATGGTCTGGGGAAATAATAAGGCGGTCGCGGATAATGATATGGCACCCGTTCGTGGCTCTCGGCTGTGTATTCATGATAGAAAGGATCGTACAAGAGGAAAACCTCCTTTTCAAATGTTG	138
bar105	pbpD	<	gttattagggatggcgcagataaaggccatttctcccaaagtgagagatttcagcggcttgctgaaataaaattgtgccgccgaaccgacaccgt	95
bar106	yisK	<	aagctccccttcataatcaagctgctccgttacgtccaagtggctgtccactgtttctccgtgtcctgtaacggcagcgggggctttcg	89
bar107	tagO	>	AAATACAATCAATACAAAAATAATAAACAGCGAAAGCCATATGGTCGCGCTTTTCAGCAGGATGGCACTGACGCTGAAAATAAAGCCGATTAAAT	95
bar108	RBAM_037220	>	AAATGCTCCTTTTGATCGAGAGCCGTTTCAAACTCGACCCGCGCCTCCTCAAGCTTTTCCTGTCTTTCATAGCAAATGCCTGCGTTAAAGTGGGC	95
bar109	ytrC	>	AAGGCGCTATCGACACGGCAAACGCCGTTAACAGCTGGGCGAACGTATTCCCCGTTAAGCAGCCTGCGCTCGCAACCAATGTAAAAGCCAAAACAC	96
bar110	bmyC	>	ACAAGGATGTTTCCCCATCGATTTCCCGGGCGATAATGATGGCTTCTTTGATCGCCGGCAGCTGAAAAAAAGCGCCTTCGACTTCGCCGATTTC	94
bar111	spoVB	>	AGAGCCTTGCGATTGCAGGAGTGGCCACCGCTGCCGCCACCAGCCAGTACGGGGAGCTGACCGGATTTGCCATGACGGTTTTGACGCTGCCCAGCTTT	98
bar112	RBAM_037220	>	ATCTGGTCTGTTTTTTCTTTATCGGCGTTCAGCTGGATCGTTTTTAAAATGCCGTCTGTTTTCTCATACTCTTCCATCAAAAGCTTATAGCGGG	94
bar113	relA	>	GAACTGTTTATTTTGCAGCGCCATCTTGCGGTAAATGCTGTAGATATGCTTCGGACGTCCTGAAAAGTCCGCTTTGATATTCACTTCTTCGACGCGTTTTTTCA	104
bar114	treA	<	atatcgagttctttattctcagggtttgtgtaccggatgcagtggtcagccgttgtcgaggacatttcaccgaccgtcatgctgtcatatttcg	94
bar115	mreD	>	AACGGCTCCCGCAATATTCAGCAAAGCGGTCGGCAAGAACCTCTGAATGACAAAATCGTTAAATGTCATTGTGCCGCTGCGGATTAACGTCTGGAT	96
bar116	ytkC	>	ACATGATAGCCAAATTACGGATGGCACCTTCGGTATGAAGCAGCTGGTCAAAAAAATGGCAAACTGAGACTAATGCCAGGGTCACGATTTTTTTGACC	98
bar117	glcR	>	AGTGCAGCCGGTGACATTTAAATGCTCCGCGCAGGCCTGCACGGTTGTCGAGGTGTCCAGAATGATCCGGTCTCCTTTATGGATCAGGGATGCGGCCAGCTTGCCGATTTTGTTTTTCTCTT	122
bar118	spsB	>	ATACCGGCTTCAGGAATATGCTGATCAGCCGGACCGAAAAGCTCTGGGTTCTGCTCCATGCTCTCCCGAAGCGCCGGACTGATATATTGAT	91
bar119	nrsD	>	ATCTTCAGTATTATTAATTAAATAAGAAATGGATTTCTTTAAATAATCTTCATTTCCTGTTTTTTTATCGGGTTTTGCTTTTTTATCTTTAAAAAT	96
bar120	RBAM_023310	<	gtattctatgacagtgcgttctacgatggcagtcgtagttcgatcaatgctgttaagatagaacgtttcagactttagcgaggaatgaaacgattcgatggaggcattatcagcgggcgtccctttgcgggacatgctcatggtaatgccttttgtttt	159
bar121	RBAM_036580	<	gtattctatgacagtgcgttctacgatggcagtcgtagttcgatcaatgctgttaaaatagaacgtttcagactttagcgaggaatgaaacgattcgatggaggcattatcagcgggcgtccctttgcgggacatgctcatggtaatgccttttgtttt	159
bar122	hutI	<	atggggatcgacgaggccgggggtgacgagccgtcccccgcagtcgatgatgtctcttgcctcgtatccttcctccgctccttgatgtccggc	93
bar123	oppC	<	gaaaagacaggcgcaaaaatcgccatcagaataataagaacgatcagtacgaacccgaccatcgcaagcttattgctgcggaagcggagcatggcgtctttccagagggaaaggcttttttt	122
bar124	recU	<	acaaatgccgtcttgtctgaccacctgcttcatatgctcaatttgatgatcatgaaaattctgcaggggaaatgccgttttgttttttgtttctttt	97
bar125	gyrB	<	gcttgtatagctgtcgttgtattgcaacgcaacttcaaccgttatgccgtctttctcgccttcgatataaatcggctcttcatgaacgacttcttt	96
bar126	ybbR	<	acaggaatatcagtaagcgtagcctcgtcagtcgttgatgtcggaaaaaaggattcccccggctttttcggagtcggcgcctggttgttgtt	92
bar127	RBAM_007740	<	ttttatcaattgagaagctgctgctataactgtgccggacagaatatttgccggtgatccatccaaaggaatgacggcggcatcagcagcttgtt	95
bar128	RBAM_017540	<	actttgatgtcgcatgaggggccgtgtagtaccaagtaaatgtgttaaaaccgccgcggatgttttgttttacccaataatctgcagtctgcttgt	96
bar129	yrkL	<	attcaccgtacaggtcatgaactgtaatgtcattctcttgctttaaacgattcatccaggttctgttgacaacagacgtttccaaattagggtgt	95
bar130	rpsS	<	gtgtgaccgataaattgtgggaaaatagttgaacggcgagaccaagtttttacaacttgtttcttgtccgtttcgt	76
bar131	ybfM	<	aataaaacaccataaaaacgctccgatggcggcgaagcataagtaggttttgaattccattctgccgattccggaaaagtagcaggtcacgtgtct	96
bar132	phoD	<	aagcctggtaagctgcggccctcctgagcacaaacgcttcaacggattggcctttttcagggataatattggcataattgttttccacctcatgat	96
bar133	yacK	<	atacttctcaagcgtttgaatggcctgatttgcctttgttaaaataaatcctatgtcctttagtgtgtacttcatgctgtcctgatataacgtaat	96
bar134	rapH	<	aatatgttctttcacgtctattgcctttttgaaattctcttcagcagcaattaaatttttccctcttaaataaactaaacctaagttatgaaaaat	96
bar135	rplD	<	gttgtcgttcactttagaagacaatactgatttgattgccaagcggcgaacttttttaggtaatttgtaagaatagctgcgtggtgttgggccg	94
bar136	yerA	<	gaaaaggatgtgtatgcggttcaatgtaacctggcacaatgtattttccttcacaatttatggtatgaatgtgctctgctgcatcag	87
bar137	ycdI	<	aaaccctgtctgctttcataatcaaccgcggttgtcggctcatcaagcatcagcagatccggattgctcgcaagcatcctcgcaatgcagattttc	96
bar138	smf	<	ataccggatgcaagcccgcttacaatgacccagcctttttttgagagttcggcggaaagatgcccaaccgcttttattccgtcttccgtcggtttc	96
bar139	yacF	<	atcagcagtcgtgttttgatctacaaacttcgccgcttccacaagggtttcctttttccctccaaaaatctgaaggctgagcggtttttcacgttc	96
bar140	yflP	<	caaagcctgatcccaataggcgatctcgccttcggtcatgtctttcggccccatgatgcctctccagtgcgcaaagacaaacggcaccccctgctc	96
bar141	mlnH	<	attaatatacacaaaacaagacccagttgttttatgcagtgcccggaatgtctcaatatatatagggataaacgcatttgttccttcatccggc	94
bar142	spoIIE	<	aaagttttgaacccagcatttgcttttcttatagcaggattggcaggaatgctcggtgattttgcttaaaaagagatccacttccccttcttccgc	96
bar143	rsbR	<	aacctgcgacaaatcaattcccagattaacgatcgtctgcgcgatttccggacggattccgacgagcaggcatttcgcgccgacaagccgcaccgc	96
bar144	psd	<	aacggtcgatccaaatgaaaaatagcccagctcttcccccgtctcaagcctgtttccggtgtttgtctgaacgatcgagttaatattcatcgcacc	96
bar145	yhcI	<	agcgaggaaggcgatgatattttgctcaaaaacctggccgtctttgtatacgagatgaacatcagccgcagtatctccccctgtaccgaaaaagac	96
bar146	recQ	>	AAAGGGCTTCAGGAGACATATAGAGAAATTTATACCGGCTGATGTTGCTGAGGATAAAATGCCGCTCTGCGGAATTCAGCATGCTGTTTAATGCC	95
bar147	thiI	>	AAGGAACAAATTTCCTCCGGGTTTTCTCCATTAAGTGTAATTGACATCCGGTCCCGGTTTGAAAAGTATTTTACTTTTTTATAATCCTTTAATACC	96
bar148	RBAM_019760	>	AAACGGTCGTTCCTTGTTTTGTAAGGAGCGTGTTCTGACTCGGCCGAAACACCGTTACAGCATCGCTAATCAAATCAACCCCAGCAGGAATCAGT	95
bar149	ykoC	>	ACGAGCAGGAAAAAGCACCAGTCGGCGCGGCGCACGGTAACAGTTCTGTAAAACGTGCGGTTTCGGCTCCCCGTAAAGCCTTTAGATTCCATCGCG	96
bar150	dnaG	>	AGAAGCTCGTGGGCTTCCGCCATCTTCTGCTCTCCGGAAGATTCCGGCCTGGATGCAGAGTGAATCGTTATATCATCAGGGAAATCAATCTGATAT	96
bar151	scpB	>	ATATTCGGTAAGCTCGATGCCTCTGTCGTCTTCCTTGTACTGAGCGGCCACTTCTTCCATGATTCCGGCCAGTTCCGCTTCTTCTATTTCAAGCAC	96
bar152	yprA	>	ATCAGGATTAATCCTTGCAGATTCAGGCGAGCGTTTAAAGAAATAATCAGGATGGCGGACAATATATTGGTCAATCGGATCAGAGTTCGCCACCAT	96
bar153	galE1	>	ATGAAAGAGGGTCTTTCATTGATTCGCCGACAAGGGATTGAGCGGCAAAATGGAGAACGCCTGTTACGTTCTCCTTCGC	79
bar154	yojL	>	ATGAGAAGGGCCCGCTTTATATGTCGTAAAGAAGACAAAGTCGCCTGCTGACGGCTGGCTGATATGTTTCATCGTATTCCAATATCCGGCCGTGCT	96
bar155	yhdL	>	GAAGGGTAGGCCCTGTCATAAGAAAGATAGACCTCCGCCACGCTTCCTTCAGGCAATTTTTTTAATGTCTGTCCGGCTTTGTCAATCGTGCGTTCC	96
bar156	yvsH	>	GATAAATCCTAATACTTTTGAAAACGTCGTGACGAAATTTAATTTACTCGCACCGTTAATGCTGGTGACGAGAATCGTGTGAGTGCCCCATAAT	94
bar157	yngJ	>	GCACCGAGTGACACGGCTGCCGCGTAGCTCAGCCCCGTGCTGCCGCAGGCTTTTCCGATTTCTTCGACCGCTGCTGCATATGAAATGGTGTCACC	95
bar158	yrrL	>	GGGTCAGTCTGCAGCGGCATTTTTTCTTCGAGCCTGTTGTAAAAAACGCTGGCGATTTTGTGACGGTCGGCTTTGGCGGTGGCTTCTTCTTCAAT	95
bar159	prsA	>	GTACGAGCTGTGTCAGCACACTTGCGCCCGCGGTTTTTTTCATGTTCGTGTAGAGCTCGCCTTTTGTTACATTTCCGGCATCCGTCTTGGCAATC	95
bar160	ypdP	<	atctatcgtttggctgaaaataaaagccaagaggcttccgagcgcaacacgcggcagaaaaccgaaaatcgtctcaagggccggctgtgcgatatctgacgcagccggtttatat	115
bar161	yutH	>	GTAGTAAAGCTCCGTCAGCTCTGATTGCGAAAACCCGGAAACGGGAATTATAAGAAAGAAGGAATTAGGCGTCTGGAAGCATTGGTATTTCTGAT	95
bar162	spoIIQ	>	AAGTGCTGCTTCTTTCTCTTTTTTTGCGGCATCAGTTTCATAAAACTTTTTCACAACAGAAACATTTTCAGAATGAGCAGCCGGCATTGCGACGTT	96
bar163	RBAM_013020	>	GTGGAAATCCCTCTTGCCGCCAAGCCCAGGCTCATAATGAAACTGGCTTCGGATACGGAAACCCCTTTTATATGCACCATCCATCCCGTCCAATAG	96
bar164	tagA	<	acaaacacgagatcgggtttcgcccgggaaatctgtttggcgacgaagcgtttatccgcttcataaccgttgctggctccgacaacctcaatattc	96
bar165	RBAM_034950	<	acagcgtataaagcagcaatgacagaatgagcggcttccggcgcccgatcatatcactgagcggcccgacaacgatctgcccgaccgccagcccc	95
bar166	ytoA	<	aagaagcgggcggttcggactttgatgcagacagctcaagtcttgtatgctgactctttttccgatccttgtcggcgcaacatccccccggatgac	96
bar167	RBAM_031840	<	aataggcttccgtccgtgttcatgcataacgtcttcgtatgcttttcttctgaggtttgccggtgtttcgagttcaatcgggccgttgatatggac	96
bar168	rapD	<	aattcatgatccatctcatctttgcgccgcttcagctcgcagaacagcttattcagaccgtcttttttctcaaacagcagctgaaaccgtgcgaaaaac	99
bar169	yhdO	<	gatggggcaatatcccgacaccgagcgtgaggacgtccacccagcccgcatgcgtgcacgcgataacgaatcctttatcagacggaagattctctt	96
bar170	hisJ	<	atacacggtttcatagtattgttcatatacggcttcaatgcttccgaagtggtcggcaagctgctgaaaggcgtgctcgtcaaaatctaggcatatataagacgggccggttttcaaaaaatg	123
bar171	yfkF	>	AACAAGAAATCCGCCCATGACCATCAGAGGTTTGAATCCGAGCTTGCGTAGCGGGGCCTCCATAAACGGCGACGCCAGAAGCACGCCGATATAAAG	96
bar172	ytzH	<	aagcccggtgttggccatcagtgatttgatgacgcgctccagctgttcatactcggcaaccgtgccgcagcaatccaattgatggttggccagtat	96
bar173	yhaK	>	AACGAGCAGAACACAAAAAGCAAACACGTGCCCGTCACTTAAACTGATATTCGGACGCAGCAGCCCGAATGCCAAGAAGTTGCATATAAAAAACAG	96
bar174	sdhC	>	AAGAAAATAATAAAAATTTCTAACGCATACCTGAACGGCAGACTGTCCATAAAGCCGGCCGCCTTGTTAAACGCATCCGCTCCCCTTGCGGCAAAT	96
bar175	yhzB	>	AGCTCATCCGCCGCGTCTGCATGAAATGAAGGCGGGAAAAAGATCAGCTGCAGCATTTTCTTTGTGCCGGGCGTGACCGGGCGGGTATTGATATGT	96
bar176	ybaN	>	ACGCATATCCCATGCTGCCTATTTGATGTCCGTCTTTTACCATACGTTCAACCGTGTCCGGGTGCCGTTCCGCCCAAGAAGCTGACAGAAAAAAAg	96
bar177	ytqI	>	GAACAGCTCTGACGATGAAAATGGGAACTCAATGAGCTCTCCCGCGTATTTTAATGTCTTTTTTGTGGTGTTCGGGAATAAGAAGCGCCCCGTATC	96
bar178	ybgJ	>	ATCACCCGTCGGTTCCACGTCCACACGATCCAGCACGTAAGAAATGCCTCTGTTCATGCAGGCGGCAATAAAGCTGATGACTTTTGAGATGCTCT	95
bar179	ytgP	>	GTACAGAAGAGAAGCGATATAACCGAGCGCCGTTGCCAAGATGGCCCCGTCTCCCTGAAACAGCTTGATCAGCGGCATGTTCAGCACCACTTTTAT	96
bar180	katA	>	GCGGGGAAATCGCCGTTTTCAATCGCGTTGAACAAATCTTCCGTATGGTAATCGGGATTTTCGCCCGCGATTTTTGCGGCTGTATTAACATCAAGGTTTTT	101
bar181	hxlA	>	GTGAACACAAATATAATCAACACCGAGCTGGTCAATTTCTTTTGCCCGTGTTTCAAGGTTTTTTACGTTAATCATGTCGACGAGAATTTTTTTCT	95
bar182	yitS	>	GTTAACACAGAGTGTTTGCGCGTGCATCACCGCGAGGCCGCAGCCCAATGAAGCGCATTTGGAATCTACAATCCGTAAATCAAAATCGGGAAATTC	96
bar183	ydiF	>	GTTCCCGGGTAGTCGATCAGGGCGTTTTCCAGCACTTCTTTACTGTCCAGATCAAGGTGGTTTGTCGGTTCATCAAGGATGAGAAAGTTTGCTTTT	96
bar184	dnaA	<	atcaaaagtacatcaacgttccggtagcggttgcggaaatcaacggctttattatcgcggattgagttgatgaattcatttgtgaatttttcagaag	97
bar185	yhzB	>	AATTCACACTTTCAATGAATCGTTCCCGGGAAATATCGCCGAGCATAAGCTCCATCGGCGTTTTTTGTCCT	71
bar186	ypbB	>	ACCGCTCCCCAAAACTGGACGGACACATACCATTCATCTTCGTTCAGCTGGAGAGCAAGCTGCTTATTCGTTTTGCCGATTCTGTTGAATGAAGTT	96
bar187	ysxD	<	atggcaaccgcttcgtatacatattcttttctggctgccgcaaataaggagaatccgaagacgaagagaatcatttcaaaatctcccggccaccat	96
bar188	ytpA	>	GTAATGCGGGGATTTCTCTGCTGCTTAAACCATTCTATCGCAATCAGTCCGCCCATGCTGTGGCCCAAAAGGAAAACGGGCGCTTCAAGCGTTCTC	96
bar189	yxbF	>	AATAAAGGTACAGTGTCCCCCGGCTCACATGCGCCCGTTCGGCGATGTCCTTCATGGTCACACGGCGGATATCCCGCTCTCCAAGCATGGTC	92
