# Supplementary material for: dRNA-Seq Reveals Genomewide TSSs and Noncoding RNAs of Plant Beneficial Rhizobacterium Bacillus amyloliquefaciens FZB42
Source: PLoS One. 2015 Nov 5;10(11):e0142002. doi: 10.1371/journal.pone.0142002 (PMC4634765; doi:10.1371/journal.pone.0142002)
Supplement: S10 Table — (XLSX) [file pone.0142002.s021.xlsx]

## Sheet: S10
S10 Table: Antisense RNAs locating at an intergenic region.
	StCR: start codon region
	SpCR: start codon region
Name	Left gene	Right gene	Orientation	Antisense to	Sequence(5'-->3')	Length	Remark
bar054	ylbG	ylbH	><>	3'UTR of ylbG	aacagcatcaatgaatgatgttgttgccaaccgcggagaagacttacgtttccccataagttcttcctccggtttctcctctcccttttccttctccttaacttgttaaggaatagaaggaccccgcaggtatctgcggggattttttt	149
bar055	yugI	alaT	<><	3'UTR of alaT	ACGAAGGCTTTCTAGTATTCCCCCCTTTTATTTGGATGCGAACCGGGTTCGTATCTTTTTTTAT	64
bar056	yost	unknown	<><	3'UTR and SpCR of a predicted mRNA transcript	AAGCTGATTTTTCAGCATGGAAATAACAAAAAGCCTGCAGAAAGTGATGTTCTCTGCAGGCTGATTTT	68
bar057	cwlD	ybaL	><>	3'UTR and SpCR of cwlD	attatacatagaatcggcgaaaaaccctccttactcaggagggtctcctttctcggtgaagtatctcaatacgcccttatacacggaagaagcgat	96
bar058	spoIID	murAA	<><	3'UTR and SpCR of murAA	GATAAACCATAAAAAAACAGTATGCCAGATTGACATACTGTTTTTACAGCCATTATGCGTTTAGGTCAGTTACGACTTCTTTACTTTCTTGTTCAGCG	98
bar059	rapH	RBAM_004610	<><	3'UTR and SpCR of RBAM_004610	ATGAGTGATTCTGGAACTTTCCACATCGCTGAAAAAGCTATAAATATTTAAGTGTTCTCCAATTTTTGACCTCCATCTTTTAAGACTGGGGGATTTCTTTTT	102
bar060	RBAM_033360	RBAM_033380	><<	3'UTR and SpCR of RBAM_033360	gtattctatggcagtgcgttctacgatggccgtcgtagttcgatcaatgttaagatagaacgtttagactttagtgaggaatgaaacgattcgatggaggcattatcagcgggcgtccctttgcgggacatgctcatggtaatgccttttgtttt	155
bar061	yabE	rnmV	><>	3'UTR and SpCR of rnmV	gaaaatacactttacctattataacgaaaaaaacagagggcgcaaaaccctctgagtgaatcggaattaatttaagatttttattttgacctgttt	96
bar062	sda	predicted mRNA	><<	3'UTR and SpCR of sda	catctgagtaaaaaaaggaaattcgcccgggaatttttttctgtttaagaagaaacggaaataatgtgtccgagcgatcttcttttgatttcgtttt	97
bar063	yrrS	yrrR	<><	3'UTR and SpCR of yrrR	ATGGGCTGAGCGGTTGTTCTATGTCTGATTTATTTCATTTTCATGTACCTTTTTAACAATATCATAAAACACTGTATTTGTCAGAGCCTTATCCCC	96
bar064	ytoA	ytnA	><<	3'UTR and SpCR of ytoA	acaaagctgatcttttttatttctcttgcagtgttttatagtatcggcctttttcaacatattccgttctgattctttccatgtcccgtatgtctt	96
bar065	ypmA	dinG	<><	3'UTR of dinG	ACAAGGCGGCATGAACCCGCTTTTACTATAAAAACAATTCCTCATCCCACACCACGAAAGCCGCGTTTATGCGGCTTTTATT	82
bar066	RBAM_018950	yocH	<><	3'UTR of yocH	ATATACAGTCAAAAAAGGGAAGAAAAAAAGAACACAAAGCATTTCGCCTTGTGTTCTTCATCTCTATATGAAACTAGTCTAATACTTTAACATTTACTGTTCTGACGCCCCAGTTGTTAGCGTCACTTTTCTT	133
bar067	accD	ytsG	<><	5'UTR and StCR of accD	AAATGATTACCTCCCTTTTGTGAAGGGTTCTCTTCACTGCATGTCTTCCGATTAGATAGACTTAATAATAACTTTACCGAAACTATTGTACTTTTTTT	98
bar068	RBAM_011060	cypC	><>	5'UTR and StCR of cypC	aagacccttttcatgcggaatttgttcatccatcccgattcctcccttcttttttcacctttctcgaaaaagaataaatataaacacatgtatatt	96
bar069	hemN	lepA	<><	5'UTR and StCR of hemN	GAAATCGCAATAGTGGCAGATATGCTCACAAAACGGAATATGAATATAAGCTGATTTCATTTTGAAACACCTTCTTCTTTACAGAAAGAAGCCGCAGCGCGGGACTGCGGCGGCTTCCGTTATTTTTT	128	also antisence to 3UTR and stop coden region of lepA
bar070	RBAM_007750	RBAM_007760	><>	5'UTR and StCR of RBAM_007760	agcggcattggccacgtcccacccgtttaaatctccactttcaaaaccgccattgacaatgaggttgtcaatcgccaattcactccccctctctt	95
bar071	RBAM_037560	rplI	<><	5'UTR and StCR of RBAM_037560	AATATGGTAATGATAGGAAATGAAACAACCTCATCATTTTCTTGCGCTGCGCCGTCTGCAGACATGAAAAAAAAACCCGCCGGATCGGCGGGTTTTT	97
bar072	ribD	ypuD	<><	5'UTR and StCR of ribD	CCATCGTTATCCCTCCCTTCTTCCACGCAATTTGGCGTCAAAAAAGCCCCGAATGTTTACACAGTTCGGGGCTTTGCCAGTTTT	84	antisense to FMN riboswitch
bar073	spoIID	murAA	<><	5'UTR and StCR of spoIID	ACACAGCCCGGATAGTAGAAATACAATCGGTTTCATATATCAGCTGCCTCCTGCTTGGGATTCGACTCTACTTCATCTTATGGGCAGGGACAAGCT	96
bar074	spoIIIAH	spoIIIAG	<><	5'UTR and StCR of spoIIIAH	ACTTAATACCACGACGAGACTGAGCATTGTTAAAAGCCAAACCGTTTGTTTTTTCAGCATGATTTATGAATCCTCCTTGATTTTTTTAGGGGCAAC	96	also antisence to 3UTR and stop coden region of spoIIIAG
bar075	gsiB	ydbB	><>	5'UTR and StCR of yabB	atcagacacgagtgaaaaacccctttttcattttattgtatcgcaacggcggctcagatcaagattttcccaaaataaaaagcgatccagctgat	95
bar076	yceB	yceC	<>>	5'UTR and StCR of yceB	AATCACTCGTCTGCCCCTTTCCTGACATGTATTGATACAAGGATAGGAAAAATGTTCAGTCCCCGTCAATTTCTTTGTTTTCTCTATTCTCTCCG	95
bar077	yraG	ydfH	<<>	5'UTR and StCR of ydfH	ataaacgccagaccgggcacccgaagcgcaagcatatgcaatgaacgtctgtcacgggagacatagtcttcttgatgttttgtaccaaacaatctc	96
bar078	yebD	yebE	><>	5'UTR and StCR of yebE	catacctatactgttggataaaatcgtctgcatcattgattccccctcctctgataatttgaaaagccaatctttcaattaaggatagtttaccctc	97
bar079	yfhF	recX	<>>	5'UTR and StCR of yfhF	ATGATGTCCCCGGCGGGTAAACACACCTGTCAGATGCCGGCCCAGAAAACCAGTGCCGCCTGTCATCGCGATATTCATATCCATCTCTCCTTACAC	96
bar080	RBAM_011820	yjcC	><>	5'UTR and StCR of yjcC	gaataaagagcggaacatgtgcccgtaagacaaggaaaaaattccaagtgccccgtctctatactccttcatacatcagggaagcacgggactgaacggtcccgc	105
bar081	yphP	ilvD	<><	5'UTR and StCR of yphP	AAGCCATTGACATAAAAAAGCCCCCTCTAAAATCCTTATATGAAGTCAAGGATACTATAGAGGGGGCCGGAATTCAATTGTTCAGGCCTCTGTTT	95
bar082	ypjP	ypiP	<><	5'UTR and StCR of ypjP	GAGAAAAAGGAGGGGATGAGATGATTAACGCTTTATTTGCGACTGTATCACTTCTCACGCTGCTTTATTTTGTCGTTATGGAAATCACTGATTAACGAAAAAGAAGCCCATGATATCATGAGCTCACATGGATGACACCGAAGTGGAAAAGCGCCGTCTTTCTTTTCAGCACCTTGAAGCCGTATCGTTCAAACCGCGGGCTTTTCCAATGGTCTTT	217
bar083	yrrI	glnQ	<>>	5'UTR and StCR of yrrI	AAAACGAGCAGACATACAGCCGTCCACATTAAGAGCTGCAGCGGTTTTTGAAGCATGACGTTTCACCTCTTGCTTTATCTTTT	83
bar084	bglP	RBAM_036370	<>>	5'UTR of bglP, in the middle of bglP transcript, immediately upstream of bglP start codon	GAGTATACCTCCTTAAAAATGGGGGAACCGCCGGACGAAAGGTGCCCGCCTTTCTCCGGCTTTTTTT	67
bar085	sacA	sacP	<><	5'UTR of sacA and to 3'UTR of sacP	TCTGGCGGTATGGATCTGACGCGGCTGTTTCTCCCCGCTTCTTTTTCGCTTCCTCAGCCTGCAGGCGCAGCTCTTGATCCGGTGTCCTCATTTGAC	96
bar086	yheN	dat	<>>	5'UTR of yheN	ATAATGCCGATAACAGCGGAGGCTTGCGAAGTGCCATAAGTTAACAGCATATGTATGTCGAATCAAGTATACAGGAACAAAACTGGAAAAGACATAG	97
bar087	ytqI(nrnA)	ytpI	<>>	5'UTR of ytqI	GTTCTGATCAGTTCGGATTTCATCGCTTTCTCCTTTTCGTTTTTATTCATTTAATCATACTCTTTATCCATGGAAAAGGAAAATCTTTCAGCAACG	96
bar088	mleN	aspA	<><	StCR of mleA	AAGCTGGATCGGCAGGTCTAAAAACACTGTGAATGATAAGACAAGCGCTAAAAACCCGAATAATAAGATAATAATTTCCAATAAATTTGGCAATCT	96
bar089	yflE	yflB	<>>	StCR of yflB	GACATATGTTTTCACCCACAATAACACGACCGCTATCAAGAAGAAGGCAAGTCCTCTTTCTTTTAT	66
bar090	yngI	yngJ	<><	StCR of yngI	AAGGCCGCGCTCAGGGTAAACAACCGCTTCACGATCCGGAAAAAGCTCCGCGGTCCGCTCAAGCAGCTTTCCGGCTGTTAAATGGATAAGTTCAGCC	97
bar091	ydjH	ydjI	><>	SpCR of ydjI	aaaaactacccttgcttccgctgtaactcgtgccgcccctcgtgactccgccgtcattgtcattatctttatcaggctttttttct	86
bar092	ylaE	ylaF	<><	SpCR of ylaF	CAAGCAGTCCCTGTTCGCGCATTTTTTTCTTTACGGTGAAACCGCTTCCCATCATGGCGATAACGAGAACAATGCTTCCGATGATGCCCCATGCGC	96
bar093	ylmA	ylmB	><>	SpCR of ylmA	gatgcctcttttgcacgtgttaaaaacgggcggccattgttccataagacattgacaggcatatcgaaaaacgctgtaagccgctcgtcag	91
bar094	trpS	oppA	<>>	T-box leader of trpS	GCTCGAGACGTTGGTAACGGAGGCTGCTCCGGCTGGGCCTACTAACGTTCGGTCAGCTGCTCAGAAGTCCATTCCACATCGCCCGTTACCTGCTCC	96
bar095	sspF	ipk	><>	terminator of sspF	attgtatcacatttggagacccggaggtacttatccgaaattgacgccggttttgacagccgatagaaaaaaccggggaacggattgtcccccggg	96
bar096	rho	glpX (ywjI)	<><	terminator of glpX	GTTGACTCTTTATTGCAAAAGAAAAGCGGGACTTTCCGTCCCGCTTTTCTCTAT	54
bar097	spoIIGA	sigE	><>	3'UTR and SpCR of spoIIGA	acagacttttcgtcaggaaacatgttttacagccttccctgtcagcatcttcggatgaacgattccgtcaaattcaccgtccgcggataatggtttcgtgctgatgccgatcaggcatttttcacaagcgatcatttcgtcttttgtt	148
bar098	cypC	yitS	><<	terminator of cypC	agaagggaggctttgccgcatgaaagatgatgacaaaaaaccgttggacaataacgccgtaaaccagaaaaagaaccggcttgccgaaaaaaaccggcaggcgggaaaaaaccagaattccaaaaaaccggaccatctgtaaaagcaaaacagccctcttgtcttagaagaaagagggttgtttttt	187
bar099	xylB	pps	><>	3'UTR and SpCR of xylB	ataagatggataactatgacttttcacacaaaaagcgcgcgtgttctgattatatcaccgtgtctgtttttgtgcaatataaaaagaacctggccaatttggcgaggttctttcttc	117
