# Supplementary material for: dRNA-Seq Reveals Genomewide TSSs and Noncoding RNAs of Plant Beneficial Rhizobacterium Bacillus amyloliquefaciens FZB42
Source: PLoS One. 2015 Nov 5;10(11):e0142002. doi: 10.1371/journal.pone.0142002 (PMC4634765; doi:10.1371/journal.pone.0142002)
Supplement: S11 Table — (XLSX) [file pone.0142002.s022.xlsx]

## Sheet: S11
S11 Table: Regulatory RNAs highly expressed at middle stationary phase.
Name	RNA type	Left gene	Right gene	Orientation	Sequence (5'-->3')	Antisense to	Length
Bas19	sRNA	RBAM_031880	yvdD	><<	ataagatgagaaagagaatgctgttggggttgaaagaagaacatccatttcctcagaggagatggatgttttgcg	--	75
Bas26	sRNA	yjcA	RBAM_011810	>>>	ATATGACATAAGGAAAGGAAGGATTACCATGAGTCAATCAAGCAAACCTTCCCAACATTCTCCATACAAATCAACTGTGCATCAGCCTTACGAAAAAAAAATTAAGAAAAAAGGCTGCGGTTGCGGCCAAAAGAAAAAACCGAAATAGCCTTTTTCTAAAAAACCGGAACTTCCGGTTTTTTTGTTTTTT	--	190
Bas45	sRNA	RBAM_017540	RBAM_017550	><<	aatcctctttaggaggtgagattatatgggattctcaggtggttatggtagctcctttgcgttaatcgtggtgctattcattttattaatcatcgttggggcttctttcctcggcggttattaagaatccccttacctccgcatccatgtcagcagcacctccatgatcgtacggcgccataaatgaaatgtttatggcgctctgc	--	206
Bas50	sRNA	ogt	mtnA	>><	AAGTGAAAAAAGTTGGTCTGATGAAAAAGGAGGACGAAGCCTGATGAAAATGAGCCGTCCGCAAAAGATAGCCGGCTATGCAGAGCTGTTTTTT	--	94
Bas51	sRNA	ykvM	ykvN	><<	gagtagagccattttcaggtgtgacttttcccacttttagtgtgaccgggtcacactccgatcacttcgggtcatacttcgctgtgactcggtcac	--	96
Bas74	sRNA	rsfA	RBAM_034740	>>>	GTTCAGGAGGCCTTCTTCCCGCAAGGGCTGCGCATCTCGGTCCCCGCCCGCACATAAGCATAAAGATTCAATTCCTCATCCTAAATGGTTCTTGGG	--	96
bar066	asRNA-IGR	RBAM_018950	yocH	<><	ATATACAGTCAAAAAAGGGAAGAAAAAAAGAACACAAAGCATTTCGCCTTGTGTTCTTCATCTCTATATGAAACTAGTCTAATACTTTAACATTTACTGTTCTGACGCCCCAGTTGTTAGCGTCACTTTTCTT	3'UTR of yocH	133
bar071	asRNA-IGR	RBAM_037560	rplI	<><	AATATGGTAATGATAGGAAATGAAACAACCTCATCATTTTCTTGCGCTGCGCCGTCTGCAGACATGAAAAAAAAACCCGCCGGATCGGCGGGTTTTT	5'UTR and start codon region of RBAM_037560	97
bar096	asRNA-IGR	rho	glpX (ywjI)	<><	GTTGACTCTTTATTGCAAAAGAAAAGCGGGACTTTCCGTCCCGCTTTTCTCTAT	terminator region of glpX	54
bar095	asRNA-IGR	sspF	ipk	><>	attgtatcacatttggagacccggaggtacttatccgaaattgacgccggttttgacagccgatagaaaaaaccggggaacggattgtcccccggg	terminator region of sspF	96
bar152	asRNA			>	ATCAGGATTAATCCTTGCAGATTCAGGCGAGCGTTTAAAGAAATAATCAGGATGGCGGACAATATATTGGTCAATCGGATCAGAGTTCGCCACCAT	yprA	96
bar105	asRNA			<	gttattagggatggcgcagataaaggccatttctcccaaagtgagagatttcagcggcttgctgaaataaaattgtgccgccgaaccgacaccgt	pbpD	95
bar116	asRNA			>	ACATGATAGCCAAATTACGGATGGCACCTTCGGTATGAAGCAGCTGGTCAAAAAAATGGCAAACTGAGACTAATGCCAGGGTCACGATTTTTTTGACC	ytkC	98
bar186	asRNA			>	ACCGCTCCCCAAAACTGGACGGACACATACCATTCATCTTCGTTCAGCTGGAGAGCAAGCTGCTTATTCGTTTTGCCGATTCTGTTGAATGAAGTT	ypbB	96
