# Supplementary material for: dRNA-Seq Reveals Genomewide TSSs and Noncoding RNAs of Plant Beneficial Rhizobacterium Bacillus amyloliquefaciens FZB42
Source: PLoS One. 2015 Nov 5;10(11):e0142002. doi: 10.1371/journal.pone.0142002 (PMC4634765; doi:10.1371/journal.pone.0142002)
Supplement: S12 Table — (XLSX) [file pone.0142002.s023.xlsx]

## Sheet: S12
S12 Table: Reannotation of mRNA genes
		Genes with corrected start codon according to TSS analysis.
Reannotation is based on a TSS annotated within the previously annotated ORF and conservation of start codon downstream of the TSS in other Helicobacter strains.
Locus	accession	Start CDS	End CDS	Strand	Length [aa]	TSS (read sequence)	length of TSS (read sequence)	Distance TSS - position of AUG [nt]	Distance new AUG - old AUG [nt]	Distance TSS - new AUG [nt]	New start CDS (5'-->3", first 30bp)	Start CDS (new)	Length of reannotated ORF [aa]	Comment
RBAM_037560	ABS76081.1	3863284	3862589	-	231	aacatttgtttggtggagtgtggaaaaaatggcagaatacattatggttatcggcgctcatcccgatgatgaactattgggatcagcgggcaccat	96	11	39	28	atggcagaatacattatggttatcggcgct	3863245	218	Uncharacterized proteins, LmbE homologs
RBAM_017560	ABS74119.1	1819649	1819317	-	110	gcgggctccgatcgcagccccggtaaagtctttcaaagtgagggtataccatgtcaaagtctttaaaaatagtgttgtggagcatattggtgttc	95	23	73	50	atgtcaaagtctttaaaaatagtgttgtgg	1819576	90	hypothetical protein
RBAM_003440	ABS72743.1	317043	318020	+	325	ATACAAATACTTCTTAGATTGCGGGGTGTTAAGGTTGGAAGTGATTACAAGAGATTTTTTCTTATTTTTATCCAAGAGCAGCTTTCTCAATAAGAT	96	26	66	44	gtgattacaagagattttttcttattttta	317109	303	YcgM renamed as PutA, Proline dehydrogenase; pfam01619
RBAM_034380	ABS75767.1	3549703	3548138	-	521	atcggatcagatgggagagagtcgggatgctgaaaaggagactggaattttgctttttatatatgatgcttatcggagcatatgtcatatggtttt	96	37	63	26	atgctgaaaaggagactggaattttgcttt	3549640	500	putative cardiolipin synthetase YwiE
RBAM_009930	ABS73357.1	971313	970744	-	189	acaaaccttttttactgaaaggatgaggccgatgtttcacgcggaccggttgatagcagcttttgacggaagtgatgatagtaaaaaagcgctcc	95	38	69	31	atgtttcacgcggaccggttgatagcagct	971244	166	stress response protein NhaX
RBAM_004420	ABS72841.1	440838	441341	+	167	GCGGGAATCGTTCTGACTGATAATGAAGTCGAAGACATTCAAATCATGGATTACGGCTTAGGCAAGCTTGAGGAAACCGGGCTTCAGCTGTTTATT	96	42	87	45	atggattacggcttaggcaagcttgaggaa	440925	138	conserved hypothetical protein YdaE; Alpha-Mannosidase Binding Domain of Atg19/34
RBAM_032540	ABS75584.1	3372452	3371889	-	187	aacctttcaaaaggaagaaatcgagatggaacagccgcccgctgacctggaaatcgagcagccgccggcagagctgaacattgaaagcacgccgac	96	44	69	25	atggaacagccgcccgctgacctggaaatc	3372383	164	hypothetical protein YviE
RBAM_000490	ABS72489.1	49318	50679	+	453	ACGCTGAAGGTTTTTCATCTTCGAGATGGGAGGGTTGACAGCATTTTAGATACTCTATATAATCTCTCCGAGGAGAAGGAGGCGTTTTTCATCAC	95	45	147	102	atgaaaaaactgttttccgtaaagcttggt	49465	404	conserved hypothetical protein YabE
RBAM_025380	ABS74898.1	2662531	2662307	-	75	ATCTCGTAAGAAATGAGTGATGTCATGAATAAGATGTTATCAGGTATGCAGGGCCTGCCTCCTGGATTTCCGCCTTTACCGGTCTTACCGCCGCAGTCTTATTATCCCCCGGCCCCGATGCATACAGCTCCATATCAAGGCGGCCCTTCTTTTCAGCAGGGATTCCCGTCATCCGGATACGGACAGCAGACCCCGCAAAGCACGCTGTCATTCGCCGGACAGCAATTCGTTCCGTACCCTTATACATCCGGGTACTACGGCCAAACCTTCAGTGACGTCGGCGGAAGCCTCGGCGCAGGGGCCCATCCCGGCGCGCTCGGGGGCGGTTTCAGCGGCCATGCCGGGGGCTTCAGCGCTCCGAGCGGATTCAGATGATACAAAAACCGGTCTCACACGGCC…	409				atgagtgatgtcatgaataagatgttatca	2662297	120	occurrs on the antisense strand of RBAM_025380; ysnD (putative inner spore coat protein like)
RBAM_026740	ABS75032.1	2800276	2800623	+	115	gtaaagaaaaagggaggtgaacagaattgaacgctatttctgttaaagaaattgaacatggagttgccgttgcggaaagagaaggtttaggggagtatttataccaagaaccggtttctaaaaaatgttcgcgccgttcccgcagcagaaaacggacacaccgttctcgcagcagaagacggacgcatcaccggacacaccgttcccgcagcagaagacggacgcatcaccggacacaccgttcccgcagcagaagacggacgcatcaccggacacaccgttcccgcagcaaaagacggacgcatcgccggacacaccgttcccgcagcagacagtctcatcaaaaacgtacccgcaaacgctgttttaaatgctgactgcagactgcagactgcagac…	517				ttgaacgctatttctgttaaagaaattgaa	2800721	82	occurrs on the antisense strand downstream of RBAM_026740
