# Supplementary material for: dRNA-Seq Reveals Genomewide TSSs and Noncoding RNAs of Plant Beneficial Rhizobacterium Bacillus amyloliquefaciens FZB42
Source: PLoS One. 2015 Nov 5;10(11):e0142002. doi: 10.1371/journal.pone.0142002 (PMC4634765; doi:10.1371/journal.pone.0142002)
Supplement: S13 Table — (XLSX) [file pone.0142002.s024.xlsx]

## Sheet: S13 
S13 Table: Annotation of tRNAs and mRNA genes newly identified.
from	to	5´ gene	3´ gene	Orientation	Sequence (5'-->3')	Length	Proposed annotation	Remark
2663208	2663090	RBAM_025390	RBAM_025410	<<<	gtcccagtagctcagccggatagagcaacggccttctaagccgtcggtcgggagttcgaatctctcctgggacgttaaaaaaacctcaagccctgacaatgggtttgaggtttttttgt	119	FZB42 tRNA-Arg-TCT	annotated as RBAM_025400
2663406	2663276	RBAM_025400	ysnB	<<<	gtcccagtagctcagctggatagagcaacggccttctaagccgtcggtcgggagttcgaatctctcctgggacgtacagaaaaagagctggtgacatcagagtgaaaactgatgccgctggccttttttat	131	FZB42 tRNA-Arg-TCT	annotated as RBAM_025410
2940809	2940684	yjcN	yubB	<<<	gacgttacagcacggggccatagctcagctgggagagcgctacgctggcagcgtagaggtcaggggttcgagcccccttggctccatacctttaaacccttattctataaataagggtttttttgt	126	FZB42 tRNA-Ala-GGC	annotated as RBAM_028240
3296306	3296155	RBAM_031800	RBAM_031820	><<	gtatctgattgaaaaaacgtgcgctcgtagctcagttggatagagcggtggtttccggtaccacgtctgtcgggggttcgaatccctccgagcgcgtctcagttaagacgatagaaaaaaactcgcagatgatacatctgcgaggttttttt	152	FZB42 tRNA-Arg-CCG	annotated as RBAM_031810
1169785	1169836	RBAM_012000	RBAM_012010	>><	CACTACCTTGACAGGGTAGAGGTCGCTGGTTCGAGCCCAGTCGGAATCATCC	52	FZB42 tRNA-Val-GAC	truncated
1974437	1974283	yoeB	RBAM_018520	><<	agcaggctctagtagcacagcggatagtgcagcagtttcctaaactgcaggtcgggagttcgaatctctcctagagcgtttccagcataagataggtgcagattaataatgtcggcaaaacaaaaacccccttgttatacaagggggttttgagt	155	FZB42 tRNA-Arg-CCT
3716157	3716390	yxjI	yxjG	>>>	ACCAAAACTTTTTTTGGGAGGTATGTAAAATGATGCTACTTATTTTTGCTGCTTTGACAGGGTATCTTGTTTTCTCTTTCAGTAAGGACAACCGCCGGAAAACGCCAAAGACAAGCCCGCTGGTGACAGCTGCCGACACGAATAACATCATTGATTTAAATGCGATCCGTCAAAAACGCCGGATGCCGCTATCATAAAAACGACAGCTGCCGCAAAATCGGCAGCCTTTTTTTT	234	FZB42 yxjI (RBAM_036100)	questionable, needs further confirmation
3867557	3867463	yybS (404 bp)	cotF (386 bp)	<<>	gtgtattttggagagtttatggaaaattcaggtcttgaaagagacattgcggcgtcaaaagagcagtcgtctaagctgctcttttctattcgtat	95	unknown protein
971348	971549	nhaX (35 bp)	yheI (117 bp)	<>>	ACAATATAGGGAAAAAGGAGGTATGGATCATGTCAAAACTAAAGCTTGTCAACTCATCTTCAGCTGAATACCGGCGTGACTCCCATACAGCTTCCGTTTTCTGAACATTTGCTTAAAAACGGGGCAGTCGCGCATAAACGGCGGGTCTGTACCTTATTTATAATAATAAGAGGCATGGAGCTGAGGCTTCATGTCTTTTTTT	202	hypothetical protein MY7_0840
1779304	1778931	ebrA (103 bp)	ymaF (70 bp)	<<>	atctcaaatttattcttggaggtacctaaattatgaatgaagaatacgcatatgttgcagatagtgatatgagaccgtttggacggcccggatttgggttcggacggccgggcttcgggttcgggcgtcccggattcggattcggctttgggcggccgggttttggatttggccggccttggtttggctatggattcggacggccgtttggatttttcggcggaccgtttgccggagggcttgtcggaggtctggtcggaagcgctttattcaatccgtacctgtacgggggttacggctacggctatccgtacggaggttatccgtattactattgacgaatcaaaaaggctcctccccgggggcctttttat	374	DUF4045 domain protein
998905	999277	prsA (134 bp)	RBAM_010200 (7 bp)	<><	GATCATGAAAAGGAGGTAATGAACCATGGGCGGAGGATATTCAAACGGTTTCGCACTGCTCGTAGTACTGTTCATATTGCTTATCATCGTAGGTGCAGCTTACATTTGTTAAGCGAAACGGATCGCTTTTTCTAAAAGCGGTCCGTTTTCTTACCCGGGCGCCTAATCGTTTCAGAAGTAAATTGCATATGATGTAATTGGAAAAATAAAACGTTTTGTAGGAGGTGCTTTTGGAGATGGGTGAAGTATTTGCAGGCGGTTTTGCATTATTGGTTGTTCTGTTCATCTTATTGATCATCATCGGCGCTTCTTGGCTTTATTAAGAAAAAAATATGGCTGTCGGGGGTCAGACCTCCGTCAGCCATATTTTTTT	373	hypothetical protein MUS_1042	reverse
713228	713595	yeeI (155 bp)	cotJA (104 bp)	>>>	GTAACCTATGTGAAGGAGCGATAAATCATGAATGAAAGAAGACCGATTTACGGCGGAGGCTACGGCGGAGGCTATGGCGGCTTCGGAGGCTACCCGGGGTACGGTTTTGGCGGCTACGGAGGCTTCGGAGGATATCCGGGATACGGTTTCGGCGGAGGCTACGGATACCCGGGATACGGTTTTGGCGGTTACGGCGGTTTTGGCGGCTACGGCGGCTACGGCGGCTTCGGGGGATATCCGGGGTACGGTTTTGGCGGCTATGGCGGAGGCTACGGCGGCTACCCGTTCCATCATCATCATCATCGGGAAAGCCAATATATCTGACCATTCGGGAAAAAGCACTCTTGGAACAGCAAGAGTGTTTTTTT	368	Collagen alpha-5(VI) chain
3715681	3715809	pepT (73 bp)	yxjJ (377 bp)	>>>	ATGAATTGGAAAGAAGGAGTGAAGACTATGGCAAGAGGGACTGTAGCGAAAGAATTGAAAAAAACCTTAAAAGACCCGCGTATTCTGGAGACGAAATCAAACCCTTTTAAAAAACTGCGGAAAATGTTC	129	hypothetical protein MY7_3610
3503130	3502923	fdhD (72 bp)	66 bp)	<<<	ataaaaggagatgaacgctgttgttaaaaggagcaggcattatattagtgctggcggcagtcgtttttgttctgatgggaatttttctgaagcttgccgccttcatattcgtcagtatattggccattatcgccgcagttattttattcaccattctgagcagacatcatcgcaatgaaacatagagtcctaagagggctcttttttt	208	hypothetical protein MUS_4039	truncated
3466332	3466081	ywqC (184 bp)	ywqB (128 bp)	<<>	agagattgcaaaacagcacccgacagcatataataatcttgttttcaatttaatggaagccgaaaggaaacgaatgatgaagaaaacgaagttagatcaagaggagtttctgaagattttaatgcatgcgcacgacattggtgagcagtcctctgagatgaccacaaaagaaatgcttgagaatttgatttcttatattaaaaatggatatgcaacataaaatcccgcaggctcttggccgcgggatttttt	252	MULTISPECIES: hypothetical protein [Bacillus subtilis group]
3243502	3243284	pgK (42 bp)	gapA (62 bp)	<<<	ggacaagggaaggggacggactccctttccctttttccatgagaaccggctttcagaaagcgccggattgctgcagaacgtccgcgttttgaagtttccgcggcactttcgttttctgagccgcctgccctggctcagaagacgatctgccccgtgcccggaagctgcaatctgccccgcggcggaagcatcatgaggcggtttcacgtttcacgtttt	219	MULTISPECIES: hypothetical protein [Bacillales]
2072425	2072188	yosT (308 bp)	cgeE (50 bp)	<<<	atatcgtaagaagaaaggatgatttgcgtatgtacggatacggatatggctacggttgcggcagttttggctatggttacgggcacggcggctgcggaggcggaaccagcacttttgtgctgatcgtggtattgtttattttattaatcatcgtcggtgcggcttttatttgttagactgaaaaaaatcctataatgaaaatcagcctgcagagaacatcactttctgcaggcttttt	238	hypothetical protein
591807	591567	pbpE (10 bp)	ydhK (140 bp)	><>	atcagataatagggggaactcatcatgaaaacgaaggtttttgcggtggtattgggcgctgttttaatgattgcggggttggttttggcagaggtttcgctttatatggaatacatcacaatgctcggagctatgattttttcttctatatttatgtcagagccgaaaagaaaatttcgcgtcatcaaaagggtttgacttttctattaccgccgtcttctcaggacggcggttttgtttt	241	hypothetical protein
736486	736744	RBAM_007500 (126 bp)	yfnI (72 bp)	>>>	AGCCCGCCTGTTGGGCGGCTGTCTTTGATATTCATTTTTCGTTTTTAGAAGTTTGTGTTATTCTTATATTTGGTATCTCCTATTTTCAGACCGGGTCTGATACGGTACCTTTTAATGCCAGAAAAAAATGTGAAACGAAGAACGGATATCCTGCGTCTAATGGCTGGCGGGATAAGATGTTCAATGGGCATGACACGAATGATAAATATATCGTTTTTTTAAATGGTGTGTTTATGGGGCTGTGTGATGCTTTCGTTTT	259	hypothetical protein MY7_0573
2804085	2803892	RBAM_026780 (3 bp)	tyrS (90 bp)	<<<	ataagcaaaacagggaaggggtgctgcgccgtgaatttcatgtttaccatcgcaaaagaaagattgcagcgggatcattgggaacagcagcaaagcataaacgccgaagccaaagcagaggaatcagagacggaagaagaaaatccgacatcataaaggtaaagcctccattctgcggaatggaggcttttgat	194	hypothetical protein MY7_2637
3099878	3099624	yurY (147 bp)	yurZ (121 bp)	<<<	acaaatagatgaagggattgattcattatctgcaccagccacgagagactggaccttgactatacgcctgaaatggaaaaagcgatgcagaagtcacacggcatcggctacgaggaatacggacggcgtctttcaaaaaggatggaagtcgaacggcagagggagcttgaatatcaaaaaagcaagttcctcgcagcgcagcttaatgagaaaatcggtcagtaaaaaagggtggatttccgccctttttctgtt	255	YuzK [Bacillus amyloliquefaciens DSM 7]
2549388	2549168	yrhH (137 bp)	yrzI (145 bp)	<<<	gaaagaaaaattggtaagcgggtgatagcatgcaaggcggtcagaacagaattccatccatcgggcacgggtatgcgtcaatgccccattcatttaagcacggctacggcaacccgtatcgccggcagagaatggcggcgctttcccggcagacaagatatatagcaccgtattattggtactagagcaggcggaaaacctacgttttccgtctttttttt	221	hypothetical conserved protein
2798191	2798528	hmp (222 bp)	yraA (76 bp)	<>>	ACGGGAGGTGAGATGAATGGGTAAAAAATCGAAAGTGTATTACTGTGACCCTAAGTATATTGTGACTGACAAGTATACTGACAAAGAAGTGGTTTACGTCCATCCCATCAAACACATTAACAGAGAGCATATCCGTTATGTTCCCCGCCACGTTTATAAGGAAGAAACAATTCACGAAGTCATTGATCCGGGCGATCCGGGGAAATGCGGGTGTAAAAAGCAGAAAAAAAGACGCAAAAAGTAATTGGTTCGATTTCTTGCCTTATCTCAGGTTAAACACGTAAGTTTCAGCAGACCTCCGTACCTTTTGGCTCCTCTTTTTCAGAGGGGTCTTTTTT	338	MULTISPECIES: hypothetical protein [Bacillus]
2759594	2759854	ytrI	ytqI	>><	GAGACATTTTCAATGATTCTGAAGGGAGGAAGGGCAAATGGAGGTTTTTAGTGAACGACGCTTGGCAAAAGATCATGCAGCCCGAATCAGACAAGGCTATTCCGCATATGCAGAAACAGACACACTCGCTTCCCTCATAAAAAAAGAACTCCAAATCTGTAATCTCCGCGTCTACGAAGACCTGACTGATTTCGGCTGCTGGTTCATCCCCGTGACAGATGAACACTAAGAAAGAGGGTCTCCCCTCTACTTGTGTTCGTT	261	MULTISPECIES: hypothetical protein [Bacillus]	partly antisense to stop codon region of ytqI
1390553	1390265	def (67 bp)	ykyA (101 bp)	<<>	agacgccggccctgctgacagagggtcagcgtaattaaaagaggaggtttttttatgtacggatatggatttggcggcggatttggcggcggttgttgcggcggcggatatggttatggcggcggttacggcggttacggttacggctgcggcggcggatacggccgcacattcgcattaatcgtcgtattgtttatcttattaatcatcgtcggtgccgcttatttaggctgcggctgctgaccttatacaccatgaacatcggccggcctgctatggccggccaatt	289	unknown protein
1021404	1021085	fabHB (65 bp)	yhfE (98 bp)	<<>	gagcatgagcataggagggaaatgtatgatcagccgtaaaccgcacaagcggaaaaggtttcataatgattggtttgaggattggtttgaggatgattggtctggtgcagccttctggggctgtaaaaaagaagaagatcactgtaaaaagaaaaaagaagacccttgtaaaaagaagaaagaaaaaaagaagaaagaaaaaaagaagcatcatcattcatgccgccgctgctgccgtcattggtaatcgttcacacaagcccgttttacaaatagatatctcatgctccccaaacagcggatgctgcttgggttttttt	320	MULTISPECIES: hypothetical protein
3648916	3648743	qoxA (262 bp)	ydaS (68 bp)	<<>	atgaatgtgttttttataatgaacatatcaaggcgcgttccggtcttttttttcacaatgcgttgcgttaaaatggaaaccgtgtgaaaaggtgtgagcaaaggaaaaaatatttcttttgtagaatgtttaacaaaatgaaactttttgttgaccagcgttttttattatggt	174	hypothetical protein MY7_3532
1004812	1004515	hit (67 bp)	ecsA (127 bp)	<<>	gtagaaggaaacagctttaatcaactgaaaatgaggtgtttataaaagacgtcttagaacagttggatgaaaatcaacatgtcctgtgcttacaatttcttcacacactgctttgatgatgttcttcattcatgatgaaataatcaaatgaggtgtttgtcccaggaatgattaagcagacccataagtcttcattttaaaaacaaatgaggtgcttacaaaaggcatattcaattttctgtgataaagctcgtacttctgcatcagggtgaacgcgcagccgttcatcctgtttttt	298	hypothetical protein MY7_0879
2124995	2125334	RBAM_020220 (203 bp)	ydfR (471 bp)	<>>	GTATCAAATAAAAAAGGGAGTGTTTTAAATGAAATTTAAAAAAGTTTTAACCGGTTCAGCTCTATCGCTTGCTTTACTTGTTTCTGCTGCTCCTGCTTTTGCAGCAAGCCCGGCTGCAGATGGCGGGAGTCATAAAACTGCAGCTCCTCAGGCAGTGTTAAAAACTATATATATCAATGCTAATACACGTGGAGAACTTCTTAATGTAACAGTATTTGCTGGAGTTAAATACTATTTAAAAGATGCCAAGCAGAACAGTGATGGTACATGGACTGGTGAATACCAAGGTTGGTTTTAAGATTATCTAAGGGATAAGAGATTTTTCTCTCATCCCTTTTTT	340	MULTISPECIES: hypothetical protein [Bacillus]
1193209	1192947	RBAM_012230	yjfB	><<	gaaccaacatttgaaaaggaggttttcctcttgtacgatcctttctatcatgaatacacagccgagagccacgaacgggtgccatatcattatccgcgaccgccttattatttccccagaccatatccatactatccacggccgccttattatttccccagaccgtatccatactatccgcggccgtatatcccgttctatccttggtattaatgttttaaaagaaatgaccgcagacaggaggcttcccctgtctgctattc	263	MULTISPECIES: hypothetical protein [Bacillales]
2051255	2051389	yodE (160 bp)	yodF (92 bp)	<>>	ATTATCAAGTTTCAGGAGGAAAGTAAATGGTCAGAAAAGCACTAATTTTCGTTCTCATCTTAATCCCTTTCAGCCAGCTGGCCCTGCTGTCAGTCGCTAATCGGGTTCATCCGATCATTATCGGGCTGCCTTTTT	135	MULTISPECIES: membrane protein
2905892	2906264	dps	ytkA	<><	AAAAAGGAGGGATTTCATGCTGCTTCTTCTGAGCTTCGGCTTTCTTATCGTGCTCGCCGTGCTGCTTTTATCCATCTGGTCGACTGTAAGAGCTTATAATGTAAAACATACGATTGACCCGCCGGAGGACGCATCAAAAGGCTTGACGGATAAAAAAAATCCTTAATGATGATGCGTCTGTTCCTCATGGCCGGAGGAATCATCGGCAGCTTCAGCATCTCCGACACGCACTTTTACAGTCGGCATATTATGCTGCTGTTTTGCCGTTACGTGGGATTGAACGGTATACACACCCTCTTCATCAAATTCAGTCCGCAGGTGATACGCCCCTTTTTCCTCCTTGGCCTTGCTTGTTTTGCTGCTGCCTTTTTTT	373	MULTISPECIES: hypothetical protein [Bacillus]	antisense to ytkA
3533279	3533139	rho (145 bp)	ywjI (122 bp)	<<<	gtgctgcgatttttctgtgtcattccttcttttgagtactgggaaattttcaaattctaccgcatacagacgatataaatattgatcttctcaagtttttgtcctcgcttccttcaaaactcattaagacattcctttttt	141	MULTISPECIES: hypothetical protein [Bacillales]
2549948	2549707	yrzI (35 bp)	yrhG (114 bp)	<<<	gtaagaaaaaagcaaagggaggttgaatcacatgacgacgttaaacggcaatcaaaatctacaattgaaccgattcagcctgtggaagagttcgtgtccttccttaacctctgcccgtcaagcacgttaatttcggagtatcaggacattcgcagctccccgcagggaaagaagcaccgtcttcttttgtctgcggatttagtctgcccgcagcgcatatgaactttgctgcgggttatttt	242	MULTISPECIES: hypothetical protein [Bacillales]
2549948	2549707	cypC	yitS	><<	ataagatggataactatgacttttcacacaaaaagcgcgcgtgttctgattatatcaccgtgtctgtttttgtgcaatataaaaagaacctggccaatttggcgaggttctttcttc	187	hypothetical protein U471_36120	antisense to terminator of cypC
3577217	3577377	ywhA (207 bp)	RBAM_034690 (15bp)	<>>	GGGTGACTGCGTTTGACGGAAAGGATAATCTGATCGGATGCGGCAGACAATATGACTGGAAAAGAAACGGAACAGACGGGGAAACAGAACACAGGATTGTCGATTACACAGAAGATGTGACACGGGTAAAAGCCAAAGAGGCCCTCTTGGCTTTTACTTTT	161	amino acid permease yhdG
2389792	2390081	yqiG (99 bp)	RBAM_022530 (78 bp)	>>>	ATAGATTAATAGAAAGGAGACCGTATATGATGGCTGGTTTTCCTATTACGATTAACAGTCTTTCCGGAAACGGGGTTGTCAATGTCGGCGGTGCGTTTTCGATAAGTCCTTTAACCGTATCAAAAACCGTCTACGGCTCAGGTGGGGGAAATACAGGGATGGTCCTGCAAATGAATCAATCCAGTACATCTCAATCTTCAAGCTCTCAATACTCTGATCAAAATGTAACGAAAACACTATGACATCCGTATTTCCCTCCCTTTCCGGCTGGCAGCAGCCGGATTCTTTTT	290	Spore germination protein gerPA/gerPF
2506862	2507050	holA	comEC	<><	AGTCAGGAGGGATGAAATTGAATGATTTTGAAAAAAACGTTCAAAGCAAACGAAATGATGCTGTTGACTCAGCTGTCGGTTTTGTCGTGTCCTTCGGATTTTTCGCCTTTTTGTTCGTGATGGCAACAGCCATCCATCTTATCGGCTCTTAGCCGCATTCCGGGCTGCTGTCAATCGGCAGTCTTTTTT	189	MULTISPECIES: membrane protein [Bacillaceae]	partly antisense to 3´UTR of comEC and potential 5´UTR of holA
990071	989944	yhaR (100 bp)	yhaQ (89 bp)	><>	ataaagggggtgacatgatgggacaatatgtattgaccgcattccatgcgtcgggagaaacgctgctgaatgaacggatcgaagcggataatgaggcggaggcgaaggccgccggagaggctttattg	128	hypothetical protein BANAU_0916	truncated
2650857	2650581	clpX	tig	<<<	aataatagacataataaaacagggcgcgattaattcgtgccttgttttgtacaattatgatataactctttttcttggggcaagatagtcattgccgggctgtttttcgtcatacatatagaatgtgcaagtgcgaaacacattgttaccgtcttactggaaagtatggtaaaatgcaatacatactcgatcgtagcaagaaccgttttcttttgcccttcaggtaaaagaaaaagtgagacaagattaaggggtgaaagaatgtttaaattcaacg	277	ATP-dependent protease	truncated, questionable, needs further confirmation
730024	729799	RBAM_007440 (10 bp)	RBAM_007450 (931 bp)	><>	atatcggtgaattctttgtcgataaattttatggaggaggtaacaattatgactcaaattaaagtgccaactgctcttattgcaagtgtacacggagaaggtcaacatttattcgagccaatggctgcacgctgtacctgtaccacaatcatctctagttcatctacgttttaacctctaagacaaatagaccaataagatgatccttattggtctatgcttcttt	226	sp|D3VML5.1|PZNA_BACA2	already described as pznA (accession: D3VML5), but not annotated in CP000560
2479441	2479347	recO (133 bp)	era (108 bp)	<<<	aagaatttggattgcaagctagtttaatgatgaaaggtgggttttttgtgttgaattttacctggaacgtattttctcaaacaggaagtgttgat	95	Uncharacterized protein yqzL	truncated
2262494	2262586	nudF (46 bp)	yqkF (123 bp)	<>>	ATACATGCATGAGAGGGAGGTGCTTTTCGATTGAAGGTGTACCGGAAGGATAAGAGTATCGTATTGGTCGGAAAGGCGTGGGAAGTGCGGGCT	93	MULTISPECIES: cell division protein [Bacillales] DUF3936	truncated
2619119	2619293	spo0B (64 bp)	rpmA (80 bp)	<><	AACAGAGAAGGCTTTGTTAAAAAAACACTTGTTTTTCCTGGTTCATCATGTTCCTTTTTCGGATCGCATACAATGCGGATGCCAGGCAGAAACATTTTTGGTATCACTGCTTGGGGAACATATCCAGTGGGTATGGGAAGCTGATGTCCTCATTCAAGGCGGGGTTCACTCACGC	175	hypothetical protein BACAU_2515	reverse
2517382	2517175	sda (90 bp)	yqeF (46 bp)	><<	agaaaaaacatctttttggaggcgattgctatgaaccgcggtttccctccgcaatatcctgtatgcccgcctcctcgggtgaatgcggggtactggtacgcattttttgttgtgctgctcgtcgtcattctcgtcctgggcggtctgtattggttcaatatatagcagccgtcctcttaaacacctctattttaggggtgttttttgt	208	hypothetical protein MUS_2866
1804530	1804414	xylB	pps	><>	ataagatggataactatgacttttcacacaaaaagcgcgcgtgttctgattatatcaccgtgtctgtttttgtgcaatataaaaagaacctggccaatttggcgaggttctttcttc	117	unknown	antisense to stop codon region and 3´UTR of xylB
