# Supplementary material for: dRNA-Seq Reveals Genomewide TSSs and Noncoding RNAs of Plant Beneficial Rhizobacterium Bacillus amyloliquefaciens FZB42
Source: PLoS One. 2015 Nov 5;10(11):e0142002. doi: 10.1371/journal.pone.0142002 (PMC4634765; doi:10.1371/journal.pone.0142002)
Supplement: S14 Table — (XLSX) [file pone.0142002.s025.xlsx]

## Sheet: S14
S14 Table: Operons detected in genome of B. amyloliquefaciens FZB42.
The result was compared with the information in DBTBS [1].
[1]: Sierro, N., et al., DBTBS: a database of transcriptional regulation in Bacillus subtilis containing upstream intergenic conservation information. Nucleic Acids Research, 2008. 36(suppl_1): p. D93-96.
Locus_tag	Start	End	Strand	Length	Operon_DBTBS	Gene number in the operon (manual inspection of RNA-seq data)	Expression	remark in DBTBS
RBAM_004110	409718	410464	-	248	ycnED	2	lower abundance	exprimentally evidenced
RBAM_004170	415725	416588	+	287	glcU-gdh	2		exprimentally evidenced
RBAM_006470	619479	619763	+	94	groESL	2		exprimentally evidenced
RBAM_007240	713699	713947	+	82	cotJABC-yesJK	3		exprimentally evidenced
RBAM_008670	859113	859448	+	111	yfhKLM	2		exprimentally evidenced
RBAM_009520	929055	930398	+	447	yhxA-glpP	2		exprimentally evidenced
RBAM_011230	1100225	1101283	+	352	argCJBD-carAB-argF	7		exprimentally evidenced
RBAM_012450	1215912	1217042	+	376	rapA-phrA	2		exprimentally evidenced
RBAM_014750	1476885	1477955	+	356	ctaBCDEFG	5		exprimentally evidenced
RBAM_014830	1484001	1484411	+	136	ylbDE	4		exprimentally evidenced
RBAM_016590	1660946	1661986	+	346	spoVFAB-asd-dapG-dapA	3		exprimentally evidenced
RBAM_017780	1836280	1836426	-	48	sspOP	2		exprimentally evidenced
RBAM_020700	2169634	2170401	-	255	qcrABC	3		exprimentally evidenced
RBAM_021560	2246495	2247262	-	255	dacF-spoIIAAB-sigF	3		exprimentally evidenced
RBAM_022590	2396711	2397556	-	281	yqxC	2		exprimentally evidenced
RBAM_023590	2479549	2480454	-	301	cdd-era	2		exprimentally evidenced
RBAM_024990	2619373	2619657	-	94	rpmA	3		exprimentally evidenced
RBAM_025160	2634421	2635443	-	340	spoVID-ysxE	2		exprimentally evidenced
RBAM_025580	2678622	2679599	-	325	lcfA-ysiAB-etfBA	4		exprimentally evidenced
RBAM_026250	2751668	2752645	-	325	accDA	2		exprimentally evidenced
RBAM_026810	2807654	2808286	+	210	acuABC	3		exprimentally evidenced
RBAM_027610	2901557	2902561	+	334	ytlABCD	3		exprimentally evidenced
RBAM_029900	3105717	3107501	-	594	yusMLKJ	3		exprimentally evidenced
RBAM_033200	3444372	3445046	-	224	ywrJ	2		exprimentally evidenced
RBAM_007950	784371	784613	-	80	ydgBA-cotP	3		exprimentally evidenced
RBAM_034030	3515300	3516034	-	244	atp	3		exprimentally evidenced
RBAM_035060	3613860	3614321	-	153	sps	11		exprimentally evidenced
RBAM_035300	3634644	3635474	-	276	sacT	2		exprimentally evidenced
RBAM_036960	3804009	3804572	+	187	ahpCF	2		exprimentally evidenced
RBAM_021490	2241442	2242923	-	493	spoVAABCDEF-lysA	7		genome analysis
RBAM_018330	1921412	1922941	-	509	yngJIHGFE	7		genome analysis
RBAM_007520	738960	739724	+	254	yfnHGFED	5		genome analysis
RBAM_014990	1496416	1496847	+	143	yllB-ylxA-ftsL-pbpB	4		genome analysis
RBAM_003440	317043	318020	+	325	ycgMN	2		genome analysis
RBAM_019620	2075139	2075570	+	143	cgeAB	2		genome analysis
RBAM_015110	1511306	1512619	+	437	ftsAZ	2		genome analysis
RBAM_026140	2738742	2740481	-	579	phoPR	2		genome analysis
RBAM_017830	1840399	1840545	+	48	sspN-tlp	2		genome analysis
RBAM_008430	837670	838527	+	285	yfiDE	2		genome analysis
RBAM_022810	2414460	2415416	+	318	yqhQP	2		genome analysis
RBAM_025500	2668986	2669744	-	252	sdhCAB	3		genome analysis
RBAM_020680	2168083	2168865	-	260	ypjB	2		genome analysis
RBAM_015400	1545045	1545746	+	233	cysHP-sat-cysC-ylnDEF	4	lower abundance	genome analysis
RBAM_022670	2404148	2405500	-	450	accBC-yqhY	2	lower abundance	genome analysis
RBAM_030650	3182202	3182621	-	139	bdbDC	2	lower abundance	genome analysis
RBAM_002260	198702	199265	+	187	sigW-ybbM	2	lower abundance	genome analysis
RBAM_021230	2218170	2219273	-	367	sigX-rsiX	2	lower abundance	genome analysis
RBAM_023230	2445715	2446068	+	117	yqzDC	2	lower abundance	genome analysis
RBAM_019510	2064910	2065188	-	92	--	7		--
RBAM_037520	3857718	3859010	-	430	--	5		--
RBAM_011900	1159637	1160068	-	143	--	3		--
RBAM_023700	2489432	2489878	-	148	--	2		--
RBAM_019010	2020852	2021124	+	90	--	2		--
RBAM_001290	120780	121280	+	166	--	2		--
RBAM_029950	3112434	3112691	+	85	--	2		--
RBAM_011110	1090416	1090613	-	65	--	2		--
RBAM_031910	3306346	3307935	-	529	--	2		--
RBAM_019930	2100621	2101613	+	330	--	2		--
RBAM_011570	1135218	1135616	-	132	--	2		--
RBAM_004990	493010	493291	+	93	--	2		--
RBAM_001740	154591	155028	+	145	--	2		--
RBAM_026370	2764538	2765914	-	458	--	2		--
RBAM_010320	1008928	1010313	-	461	--	2	polycistronically transcribed only in RS#8 sample	--
RBAM_034270	3535999	3536637	-	212	--	2		--
RBAM_022190	2357066	2357347	+	93	--	2	lower abundance	--
RBAM_015660	1571133	1571495	+	120	--	2	lower abundance	--
RBAM_009940	971666	973423	+	585	--	2	lower abundance	--
RBAM_008620	856412	856801	-	129	--	2	lower abundance	--
RBAM_019070	2024214	2026097	+	627	--	2	lower abundance	--
RBAM_016630	1666150	1666887	+	245	--	2	lower abundance	--
RBAM_014530	1455426	1456223	+	265	--	2	lower abundance	--
RBAM_020970	2194319	2195053	-	244	--	2	lower abundance	--
RBAM_031480	3266132	3267322	-	396	--	2	lower abundance	--
RBAM_023170	2441498	2442460	-	320	--	2	lower abundance	--
RBAM_009790	958915	959340	-	141	--	2	lower abundance	--
RBAM_014270	1386599	1388266	-	555	--	2	lower abundance	--
RBAM_013330	1295064	1296125	-	353	--	unknown		--
RBAM_028340	2954089	2954340	-	83	--	unknown		--
