# Supplementary material for: dRNA-Seq Reveals Genomewide TSSs and Noncoding RNAs of Plant Beneficial Rhizobacterium Bacillus amyloliquefaciens FZB42
Source: PLoS One. 2015 Nov 5;10(11):e0142002. doi: 10.1371/journal.pone.0142002 (PMC4634765; doi:10.1371/journal.pone.0142002)
Supplement: S15 Table — (XLSX) [file pone.0142002.s026.xlsx]

## Sheet: S15
S15 Table: The genes expressed from an inner TSS within a polycistronic operon.
Locus_tag	Start	End	Strand	Length	Operon_DBTBS	Gene expressed from an independent TSS
RBAM_021390	2232597	2233061	-	154	ypuE-ribDEAHT	ribH
RBAM_026880	2814359	2814613	-	84	ytxGHJ	ytxJ
RBAM_019590	2072475	2073296	-	273	cgeCDE	cgeE
RBAM_031300	3243564	3244571	-	335	cggR-gapA-pgk-tpiA-pgm-eno	gapA
RBAM_004010	400222	401370	+	382	rapC-phrC	rapC
RBAM_034530	3566350	3567495	+	381	rapF-phrF	rapF
RBAM_021780	2264962	2265201	-	79	yqjYZ-yqkABC	yqkC
RBAM_032420	3361262	3361603	-	113	yvjA-cccB	cccB
RBAM_008340	824730	826538	+	602	acoR-sspH	acoR
RBAM_032640	3379813	3380502	-	229	degSU	degU
RBAM_007880	778079	778390	-	103	yflG-yflH	yflH
RBAM_022170	2354228	2355637	-	469	yqjHI	yqjI
RBAM_032880	3408900	3409670	+	256	tagAB	tagA
