# Supplementary material for: dRNA-Seq Reveals Genomewide TSSs and Noncoding RNAs of Plant Beneficial Rhizobacterium Bacillus amyloliquefaciens FZB42
Source: PLoS One. 2015 Nov 5;10(11):e0142002. doi: 10.1371/journal.pone.0142002 (PMC4634765; doi:10.1371/journal.pone.0142002)
Supplement: S16 Table — (XLSX) [file pone.0142002.s027.xlsx]

## Sheet: S16
S16 Table: Small RNAs detected by Northern Blot.
Name	Left gene	Right gene	Orientation	sRNA Sequence (5'->3')	Length	Oligo used for Northern blot	Reference
Bas01	polA	phoR	<<<	gaaccccttcatccaaggagccaattttgacggcgggaacgtgttttcttgttcccgtcctttttt	66	caaaattggctccttggatgaaggggtt
Bas02	RBAM_017510	ynaE	<<>	gaacactgtgaaccccattgatcagggtggatgctggtcacattcatcctgatcctttctttt	63	atcaatggggttcacagtgttc
Bas03	ymzA	nrdI	>>>	CGGCTTACACATGACACCTTGAGTAGGATGAGAGATGATTCTCGTTCTGCTCTCTTTTTT	60	tcaaggtgtcatgtgtaagccg
Bas04	dapF	yutK	<><	ATCCCCCGTTTTTCATACATAAAAGCTCCCTGCATATGCAGGGAGCTTTTATCGT	55	cttttatgtatgaaaaacgggggat
Bas07	yvcI	trxB	<<<	agtaattgaccccctttttaatgaatacactttggcacggattccagtatccgtgcccttttttt	65	aaagtgtattcattaaaaaggggg
Bas12	greA	udk	<<<	gacataaataactcagaccatattatgtataggctggaagggaatgagacagttcccttctttccctgttt	71	cataatatggtctgagttatttatgtc
Bas13	ywqA	ywpJ	><<	gactggcgtgacgcattcatggcaaatgcggcgtaacagtaaggacgacataaaagaccggctcttctgagagagccggtctttttg	87	ttatgtcgtccttactgttacgc
Bas15	expZ(vmlR)	ynaD	<<<	aacaaatacgaagggatgatgggtggacaatgattaactaatcttattttgaccgtttgaaatcaaatatttcaaatcagaaaaaataggattagtctgcccattttctatacgatacgaaagctatgtaaaaatagcttatttgatcatgcacaggtacggctaatccttccaaatcaattgggaggatttttt	195	acccatcatcccttcgtatttgtt
Bas18	RBAM_037640	sacB	>>>	GACAAGTAAATCATGCAGGATTGTTACTGATAAAGCAGGCAAGACCTAAAATGTGTTAAGGGCAAAGTGTATTCTTTGGCGTCACCCCATACATATTTTAGGTCTTTTTTT	111	gtaacaatcctgcatgatttacttgt
Bas19	RBAM_031880	yvdD	><<	ataagatgagaaagagaatgctgttggggttgaaagaagaacatccatttcctcagaggagatggatgttttgcg	75	caacagcattctctttctcatcttat
Bas20	yvgS	yvgT	<><	GGATACATATAATTAATATATAATAAAATAGGCAAATACAATTCATCTTAGCACATTCACCCAATATCAATCAAGATATGGGTTATTTATATGCAAAAAAACCGATTTCGCTTTGAAATCGGTTTTTTTg	130	tgctaagatgaattgtatttgcctatt
Bas23	hupA	spoIVA	<<<	agaaaatcttcactttgttggacaaacattcctcaaagtgtctgttttcttttgaaaagccgtttacttgtctgttcttccctgctttgatttttt	96	tcaaagcagggaagaacagacaa
Bas24	swrB	rpsB	>>>	TGGTGTTAAATACACACGCTTAACGATTTATGCAGAGGGTGCTGCAAACGGCAGTTCTGCACAAAAATGACCTAAGCGGAGGAAAAAAACCATTTTATT	99	taaaatggtttttttcctccgcttaggt
Bas26	yjcA	RBAM_011810	>>>	ATATGACATAAGGAAAGGAAGGATTACCATGAGTCAATCAAGCAAACCTTCCCAACATTCTCCATACAAATCAACTGTGCATCAGCCTTACGAAAAAAAAATTAAGAAAAAAGGCTGCGGTTGCGGCCAAAAGAAAAAACCGAAATAGCCTTTTTCTAAAAAACCGGAACTTCCGGTTTTTTTGTTTTTT	190	gcacagttgatttgtatggagaatgtt
Bas32	ypbR	ypbQ	<<<	ATGAAAATGATTCTCATTCAAGGTGGTGCCGAAAATGACAATGTTATTTTTATTTGCAGCCGTTTGTACATACAGTGTTTTAATTGGTTTCGTATT	96	ccaccttgaatgagaatcattttcat
Bas34	yxjB	yxjA	<<>	gagggcacagccttcaaaagacggcagaaaaggggtcattttcgtgatcatccagttcattcgttacagataatgagaggtatagatgaataggttaaaccttccaatttggcgaggtttatttgtctatgcctttttc	139	cgtcttttgaaggctgtgccct
Bas37	yqjC	yqjB	<><	AGTAATCTTAAGGAGTGAAACAATGTCTCAAAAATTTATGAAAAGCGCCGTCATCGTCATTTTGGGCGTATTTATACTTTCAACCCTCCTCTCAGGCATTATGATGTATTTGCGGTAAAAAAGCAGGCGCCTCATTGCAAGGGGGTTTCCTGCTTTTTTAT	161	gacattgtttcactccttaagattact
Bas39	ypiA	aroE	<<<	taaacagaaaataacagaaagggggaatgcgttttcgttacagaaacagccggaacaaattgcgctgtttgcgtataaagatgccgtccccttttttgc	99	cattccccctttctgttattttctgttt
Bas45	RBAM_017540	RBAM_017550	><<	aatcctctttaggaggtgagattatatgggattctcaggtggttatggtagctcctttgcgttaatcgtggtgctattcattttattaatcatcgttggggcttctttcctcggcggttattaagaatccccttacctccgcatccatgtcagcagcacctccatgatcgtacggcgccataaatgaaatgtttatggcgctctgc	206	catataatctcacctcctaaagaggatt
Bas28	nhaX	yheI	<>>	ACAATATAGGGAAAAAGGAGGTATGGATCATGTCAAAACTAAAGCTTGTCAACTCATCTTCAGCTGAATACCGGCGTGACTCCCATACAGCTTCCGTTTTCTGAACATTTGCTTAAAAACGGGGCAGTCGCGCATAAACGGCGGGTCTGTACCTTATTTATAATAATAAGAGGCATGGAGCTGAGGCTTCATGTCTTTTTTT	202	tccatacctcctttttccctatattgt	Additional shorter bands were detected
Bas35	trpS	oppA	<>>	GCTCGAGACGTTGGTAACGGAGGCTGCTCCGGCTGGGCCTACTAACGTTCGGTCAGCTGCTCAGAAGTCCATTCCACATCGCCCGTTACCTGCTCC	96	cagcctccgttaccaacgtct	The band detected was shown to be more than 600 nt
